# Supplementary material for: A Mendelian randomization study on the causal effects of circulating cytokines on the risk of vitiligo
Source: Front Med (Lausanne). 2024 Apr 17;11:1375339. doi: 10.3389/fmed.2024.1375339 (PMC11061512; doi:10.3389/fmed.2024.1375339)
Supplement: Supplementary file 1 [file Table_1.XLSX]

## Sheet: exposure_info
Title: Final SNPs for the cytokine trait
SNP	effect_allele.exposure	other_allele.exposure	eaf.exposure	se.exposure	beta.exposure	pval.exposure	samplesize.exposure	exposure	mr_keep.exposure	pval_origin.exposure	id.exposure	sd	R2	F
rs17713451	A	G	0.1149	0.0064	0.1255	6.41e-07	8168	IL_4	TRUE	reported	IL_4	0.578413	0.0449712	384.528
rs79597994	T	C	0.0049	0.0003	-0.5855	4.056e-06	8168	IL_4	TRUE	reported	IL_4	0.0271131	0.997861	3.809e+06
rs73023729	A	G	0.0519	0.0019	-0.1796	8.561e-07	8168	IL_4	TRUE	reported	IL_4	0.171716	0.52249	8935.22
rs10512267	T	C	0.5752	0.0049	-0.0824	2.734e-07	8168	IL_4	TRUE	reported	IL_4	0.442847	0.0334709	282.789
rs2073438	A	G	0.2513	0.0038	0.0847	3.725e-06	8168	IL_4	TRUE	reported	IL_4	0.343433	0.0573509	496.821
rs6969391	T	C	0.6589	0.0047	0.0767	3.587e-06	8168	IL_4	TRUE	reported	IL_4	0.424772	0.0315826	266.315
rs2849346	C	G	0.4871	0.0049	0.0765	3.22e-06	8168	IL_4	TRUE	reported	IL_4	0.442847	0.0289833	243.742
rs9941733	A	G	0.8355	0.0041	0.1156	4.331e-07	8168	IL_4	TRUE	reported	IL_4	0.370546	0.0887142	794.965
rs9508291	T	C	0.9495	0.0009	-0.168	2.669e-06	8168	IL_4	TRUE	reported	IL_4	0.0813393	0.810139	34844.4
rs6765768	A	G	0.654	0.005	0.0796	1.853e-06	8168	IL_4	TRUE	reported	IL_4	0.451885	0.0301025	253.446
rs117146485	T	C	0.9837	0.0011	-0.2856	4.945e-06	8168	IL_4	TRUE	reported	IL_4	0.0994147	0.891951	67411
rs12238729	T	C	0.0162	0.0011	0.5271	1.505e-06	3559	IL_4	TRUE	reported	IL_4	0.0656231	0.984745	229615
rs116705532	T	G	0.9925	0.0008	-0.4675	1.727e-06	8168	IL_4	TRUE	reported	IL_4	0.0723016	0.976646	341494
rs13106889	A	T	0.1648	0.0022	-0.1186	1.215e-07	8168	IL_4	TRUE	reported	IL_4	0.198829	0.262477	2906.19
rs7613691	A	G	0.9482	0.0029	0.1787	2.962e-06	8168	IL_4	TRUE	reported	IL_4	0.262093	0.317402	3797.11
